# Supplementary material for: Finding Web-Based Anxiety Interventions on the World Wide Web: A Scoping Review
Source: JMIR Ment Health. 2016 Jun 1;3(2):e14. doi: 10.2196/mental.5349 (PMC4936762; doi:10.2196/mental.5349)
Supplement: Multimedia Appendix 1 [file mental_v3i2e14_app1.xlsx]

## Sheet: Sheet 1
Search Engine	Search Terms	Search Date	No. of Retruned Hits	No. of Websites of Programs	No. of Websites linking to Programs	No. of Ads per 25 Hyperlinks
Google	Internet therapy anxiety	2015-03-11	42100000	10	3	6
Google	Internet treatment anxiety	2015-03-11	57600000	4	2	6
Google	Internet cognitive behavioural therapy anxiety	2015-03-11	2260000	7	3	6
Google	Online therapy anxiety	2015-03-11	19100000	13	2	6
Google	Online treatment anxiety	2015-03-11	115000000	14	2	6
Google	Online cognitive behavioural therapy anxiety	2015-03-11	7450000	12	4	6
Google	Web therapy anxiety	2015-03-11	13400000	2	0	6
Google	Web treatment anxiety	2015-03-11	71300000	3	0	6
Google	Web cognitive behavioural therapy anxiety	2015-03-11	2700000	7	3	6
Bing	Internet therapy anxiety	2015-03-12	6310000	8	1	6
Bing	Internet treatment anxiety	2015-03-12	23000000	8	3	5
Bing	Internet cognitive behavioural therapy anxiety	2015-03-12	3620000	8	1	5
Bing	Online therapy anxiety	2015-03-12	63800000	10	1	5
Bing	Online treatment anxiety	2015-03-12	36300000	9	3	4
Bing	Online cognitive behavioural therapy anxiety	2015-03-12	5260000	5	1	5
Bing	Web therapy anxiety	2015-03-12	4380000	0	1	4
Bing	Web treatment anxiety	2015-03-12	33100000	3	1	2
Bing	Web cognitive behavioural therapy anxiety	2015-03-12	4680000	3	2	4
Yahoo	Internet therapy anxiety	2015-03-13	6190000	4	1	9
Yahoo	Internet treatment anxiety	2015-03-13	23000000	8	2	12
Yahoo	Internet cognitive behavioural therapy anxiety	2015-03-13	3600000	4	1	9
Yahoo	Online therapy anxiety	2015-03-13	63800000	8	1	12
Yahoo	Online treatment anxiety	2015-03-13	36200000	9	2	9
Yahoo	Online cognitive behavioural therapy anxiety	2015-03-13	5200000	8	1	12
Yahoo	Web therapy anxiety	2015-03-13	4370000	0	0	10
Yahoo	Web treatment anxiety	2015-03-13	33300000	2	0	11
Yahoo	Web cognitive behavioural therapy anxiety	2015-03-13	4660000	4	2	12
