# Supplementary material for: Finding Web-Based Anxiety Interventions on the World Wide Web: A Scoping Review
Source: JMIR Ment Health. 2016 Jun 1;3(2):e14. doi: 10.2196/mental.5349 (PMC4936762; doi:10.2196/mental.5349)
Supplement: Multimedia Appendix 3 [file mental_v3i2e14_app3.xlsx]

## Sheet: Sheet1
	1. Was country of origin stated?	2. Was a unique user name or password provided to users?	3. Were the names and credentials of authors present?	4.Were contact details provided?	5. Was a Privacy Notice specified?	6. Were the Terms of Use specified?	7. Was evidence for the program provided to the user (i.e. attrition data/ success rate/ completion rate/ # of users in the program/ testimonials)?	8. Were the primary focus/ goals/ objectives of the intervention stated?	9. Was specified for which patient group or which symptoms this program is designed for?	10.Were the number of modules or time to complete each module stated?	11. Was the intervention tailored to the user or was it generic for all users?	12. Did the program offer a multimedia content delivery (i.e. a combination of; text, video, graphics and audio formats)?	13. Was the program easy to navigate?	14. Was the model of change (i.e. type of therapy utilized) defined/stated?	15. Was information on what is covered in the intervention modules provided (i.e. names or modules or a short description)	16. Has the program been empirically validated?
Ref#
#1 - AI-Therapy	1	1	1	1	1	1	1	1	1	1	1	1	1	1	1	1	16 out of 16, 100%
#2 - Beating the Blues	1	1	1	1	1	0	1	1	1	1	0	1	0a	1	1	1	13 out of 15, 86.7%																		12. AG1:AG13Did the program offer a multimedia content delivery (i.e. a combination of; text, video, graphics and audio formats)?+AJ4
#3 - Blues Begone	1	1	1	1	1	1	1	1	1	1	1	1	0	1	0	1	14 out of 16, 87.5%
#4 - Changing States - The Stress and Anxiety Manager	1	0a	1	1	1	1	0	1	1	1	0	1	0a	1	1	0	11 out of 14, 78.6%
#5 -CBT 7 Step Self Help Course	1	0	1	1	1	0	0	1	1	1	0	1	1	1	1	0	11 out of 16, 68.8%
#6 - CCBT Limited - FearFighter	1	0	1	1	1	1	0	1	1	1	0	1	1	1	1	1	13 out of 16, 81.3%
#7 - eCentreClinic - Mood Mechanic Course	1	1	1	1	1	1	0	1	1	1	0	0a	0a	1	0	0	10 out of 14, 71.4%
#8 - eCouch - Anxiety & Worry Program	1	1	1	1	1	1	0	1	1	0	0	1	1	1	0	1	12 out 16, 75%
#9 - eCouch - Social Anxiety Program	1	1	1	1	1	1	0	1	1	0	0	1	1	1	0	1	12 out 16, 75%
#10 - Learn to Live	1	1	1	1	1	1	1	1	1	1	0	1	1	1	0	0	13 out 16, 81.3%
#11 - Livanda - Free from Anxiety	1	1	1	1	1	1	1	1	1	1	0	1	1	1	1	0	14 out of 16, 87.5%
#12 - Living Life to the Full	1	1	1	1	1	1	1	1	1	0	1	1	1	1	1	0	14 out of 16, 87.5%
#13 - Mental Health Online - Generalised Anxiety Disorder	1	1	1	1	1	1	0	0	1	1	0	1	1	1	0	1	12 out 16, 75%
#14 - Mental Health Online - Social Anxiety Disorder	1	1	1	1	1	1	0	0	1	1	0	1	1	1	0	1	12 out 16, 75%
#15 -Mental Health Online - Panic Disorder with or without Agoraphobia	1	1	1	1	1	1	0	0	1	1	0	1	1	1	0	1	12 out 16, 75%
#16 -Mood Control	1	1	1	1	0	0	1	1	1	1	0	1	1	1	1	0	12 out 16, 75%
#17 - MoodGym	1	1	1	1	1	1	0	1	1	1	0	1	1	1	0	1	13 out 16, 81.3%
#18 - myCompass	1	1	1	1	1	1	0	1	1	1	1	1	1	1	0	1	14 out of 16, 87.5%
#19 - Online Therapy - Anxiety	0	1	1	1	1	1	1	1	1	1	0	1	1	1	0	0	12 out 16, 75%
#20 - Online Therapy - Generalized Anxiety Disorder	0	1	1	1	1	1	1	1	1	1	0	1	1	1	0	0	12 out 16, 75%
#21 - Online Therapy - Panic Attacks	0	1	1	1	1	1	1	1	1	1	0	1	1	1	0	0	12 out 16, 75%
#22 - Online Therapy - Agoraphobia	0	1	1	1	1	1	1	1	1	1	0	1	1	1	0	0	12 out 16, 75%
#23 - Online Therapy - Social Anxiety	0	1	1	1	1	1	1	1	1	1	0	1	1	1	0	0	12 out 16, 75%
#24 - Online Therapy - Speech Anxiety	0	1	1	1	1	1	1	1	1	1	0	1	1	1	0	0	12 out 16, 75%
#25 -Serenity Program - Anxiety Program	1	0	1	1	1	1	0	1	1	1	0	1	1	1	1	0	12 out 16, 75%
#26 - Social Anxiety Institute	1	1	1	1	0	0	1	1	1	1	0a	1	0a	1	1	0	11 out 14, 78.6.8%
#27 - This Way Up Clinic - Worry	1	1	1	1	1	1	0	1	1	1	0	1	1	1	1	1	14 out of 16, 87.5%
#28 - This Way Up Clinic -Worry and sadness	1	1	1	1	1	1	0	1	1	1	0	1	1	1	1	1	14 out of 16, 87.5%
#29 - This Way Up Clinic - Panic	1	1	1	1	1	1	0	1	1	1	0	1	1	1	1	1	14 out of 16, 87.5%
#30 - This Way Up Clinic - Shyness	1	1	1	1	1	1	0	1	1	1	0	1	1	1	1	1	14 out of 16, 87.5%
#31 - This Way Up Self-help - Shyness	1	1	1	1	1	1	0	1	1	1	0	1	1	1	1	1	14 out of 16, 87.5%
#32 - This Way Up Self-help - Worry and Sadness	1	1	1	1	1	1	0	1	1	1	0	1	1	1	1	1	14 out of 16, 87.5%
#33 - This Way Up School - Overcoming Social Anxiety	1	1	1	1	1	1	0	1	1	1	0	1	1	1	1	1	14 out of 16, 87.5%
#34 - This Way Up School - Anxiety and Depression Prevention for Adolescents	1	1	1	1	1	1	0	1	1	1	0	1	1	1	1	1	14 out of 16, 87.5%
Sum	28	30	34	34	32	30	14	31	34	31	4	33	29	34	18	19
